# Supplementary material for: Long-Term Associations of Early-Life Human Milk Oligosaccharide Intake with Allergic Disease Development and Gut Microbiota Profiles in 5-Year-Old Children
Source: Nutrients. 2026 Feb 13;18(4):624. doi: 10.3390/nu18040624 (PMC12943307; doi:10.3390/nu18040624)
Supplement: Supplementary file 1 [file nutrients-18-00624-s001.zip]

Archive with 1 entries (1 files):
- nutrients-4086919-supplementary.xlsx
