# Supplementary material for: Long-Term Associations of Early-Life Human Milk Oligosaccharide Intake with Allergic Disease Development and Gut Microbiota Profiles in 5-Year-Old Children
Source: Nutrients. 2026 Feb 13;18(4):624. doi: 10.3390/nu18040624 (PMC12943307; doi:10.3390/nu18040624)
Supplement: Supplementary file 1 [file nutrients-18-00624-s001.zip › nutrients-4086919-supplementary.xlsx]

## Sheet: S1 Baseline characteristics
Baseline characteristics of mother-infant pairs by follow-up status
Characteristic	Retained participants (n=20)	Lost to follow-up (n=8)	Supplemented participants (n=9)	P-value
Maternal characteristics
Maternal age (years)	30.15 ± 3.76	30.13 ± 2.53	30.00 ± 2.00	0.993
Pre-pregnancy BMI (kg/m²)	23.00 ± 4.14	21.00 ± 1.21	22.47 ± 2.56	0.377
Prenatal BMI (kg/m²)	27.57 ± 3.74	26.30 ± 1.77	27.55 ± 1.98	0.59
Weight gain	12.35 ± 6.73	12.86 ± 4.25	13.32 ± 4.91	0.921
Gestational age (weeks)	39.10 ± 1.16	39.63 ± 0.52	39.33 ± 1.12	0.512 #
Mode of delivery				0.793 *
Vaginal, n (%)	16 (80%)	7 (87.5%)	8 (88.9%)
Cesarean, n (%)	4 (20%)	1 (12.5%)	1 (11.1%)
Education level (1–4) †	3 (0.75)	3 (1.75)	3 (0.50)	0.941 #
Infant characteristics
Infant sex				0.718 *
Male, n (%)	12 (60%)	4 (50%)	5 (55.6%)
Female, n (%)	8 (40%)	4 (50%)	4 (44.4%)
Birth weight (g)	3328 ± 520.7	3296 ± 501.5	3324 ± 541.1	0.989
Birth length (cm)	50.20 ± 0.62	50.13 ± 0.35	50.44 ± 1.66	0.974 #
Birth head circumference (cm)	32.53 ± 1.66	32.04 ± 1.27	32.35 ± 2.73	0.851
Table S1. Baseline characteristics of mother–infant pairs by follow-up status.Retained participants were mother–child pairs who completed both visits; lost to follow-up indicates participants who withdrew before the second visit; supplemented participants were additionally recruited mother–child pairs from the same MUAI cohort to maintain sample size. All participants were derived from the Matern…

## Sheet: S2 Infancy
Intake levels of 17 human milk oligosaccharides (HMOs) across five lactation stages in allergic and non-allergic infants
CM						TM						MM						M2						M3						0~400 day
Group Statistics						Group Statistics						Group Statistics						Group Statistics						Group Statistics						Group Statistics
HMOs	Health outcomes	Median	Difference	p		HMOs		Median	Difference	p		HMOs		Median	Difference	p		HMOs		Median	Difference	p		HMOs		Median	Difference	p		HMOs		Median	Difference	p
2‘FL	Allergy	2274.34	660.89	0.433315		2‘FL	Allergy	1203.41	594.312	0.237799		2‘FL	Allergy	1058.94	650.814	0.148599		2‘FL	Allergy	789.361	465.018	0.219189		2‘FL	Allergy	135.188	894.598	0.0455202		2‘FL	Allergy	1232.43	631.674	0.0277773
	Non-allergy	2935.23					Non-allergy	1797.73					Non-allergy	1709.75					Non-allergy	1254.38					Non-allergy	1029.79					Non-allergy	1864.11		0.0257579
3FL	Allergy	502.124	-5.84614	0.978327		3FL	Allergy	559.081	-129.538	0.409998		3FL	Allergy	785.848	-234.396	0.174583		3FL	Allergy	1692.58	-595.78	0.0274515		3FL	Allergy	2288.92	-1094.56	0.00475534		3FL	Allergy	971.828	-294.909	0.0189525
	Non-allergy	496.277					Non-allergy	429.543					Non-allergy	551.452		0.191985			Non-allergy	1096.8		0.035505			Non-allergy	1194.36		0.0232262			Non-allergy	676.919		0.0289465
DFL	Allergy	389.108	-28.8288	0.832472		DFL	Allergy	71.6833	5.24583	0.874022		DFL	Allergy	128.572	68.0898	0.276415		DFL	Allergy	127.305	133.508	0.325695		DFL	Allergy	79.342	479.609	0.263482		DFL	Allergy	185.179	80.8235	0.308626
	Non-allergy	360.279					Non-allergy	76.9292					Non-allergy	196.662		0.270179			Non-allergy	260.813		0.412059			Non-allergy	558.951		0.205328			Non-allergy	266.002		0.26017
LNFP1	Allergy	1273.87	542.777	0.371303		LNFP1	Allergy	881.18	339.209	0.574055		LNFP1	Allergy	405.549	267.833	0.135134		LNFP1	Allergy	30.67	279.588	0.24191		LNFP1	Allergy	20.422	460.012	0.10901		LNFP1	Allergy	663.395	331.483	0.163692
	Non-allergy	1816.64					Non-allergy	1220.39					Non-allergy	673.382		0.132146			Non-allergy	310.258		0.0645204			Non-allergy	480.434		0.0789649			Non-allergy	994.878		0.144812
LNFP2	Allergy	551.041	-190.878	0.432539		LNFP2	Allergy	972.105	-419.813	0.163239		LNFP2	Allergy	459.528	-243.876	0.117655		LNFP2	Allergy	325.09	-126.192	0.388951		LNFP2	Allergy	356.18	-145.341	0.121598		LNFP2	Allergy	559.962	-225.408	0.0313222
	Non-allergy	360.163					Non-allergy	552.292					Non-allergy	215.652		0.142959			Non-allergy	198.898		0.15079			Non-allergy	210.839		0.0897198			Non-allergy	334.554		0.043661
LNFP3	Allergy	1061.84	16.875	0.936794		LNFP3	Allergy	668.712	-96.7	0.458035		LNFP3	Allergy	560.28	-48.983	0.566449		LNFP3	Allergy	703.175	49.0833	0.750359		LNFP3	Allergy	458.32	217.987	0.0506434		LNFP3	Allergy	719.655	-8.27795	0.920404
	Non-allergy	1078.71					Non-allergy	572.012					Non-allergy	511.297		0.583167			Non-allergy	752.258		0.782663			Non-allergy	676.307		0.0506513			Non-allergy	711.377		0.925336
LNDFH1	Allergy	1058.38	-424.991	0.252109		LNDFH1	Allergy	678.877	-233.573	0.492832		LNDFH1	Allergy	503.921	204.382	0.380124		LNDFH1	Allergy	173.405	151.725	0.492168		LNDFH1	Allergy	95.414	278.17	0.150016		LNDFH1	Allergy	611.545	-93.1786	0.514332
	Non-allergy	633.393					Non-allergy	445.304					Non-allergy	708.303		0.372963			Non-allergy	325.13		0.52695			Non-allergy	373.584		0.116365			Non-allergy	518.366		0.536147
LNDFH2	Allergy	87.0744	-31.4994	0.474633		LNDFH2	Allergy	128.775	-69.2267	0.171581		LNDFH2	Allergy	71.6111	-55.5511	0.0948487		LNDFH2	Allergy	96.635	-64.0367	0.151122		LNDFH2	Allergy	162.078	-114.224	0.00282609		LNDFH2	Allergy	103.37	-59.7814	0.00179287
	Non-allergy	55.575					Non-allergy	59.5483					Non-allergy	16.06		0.128881			Non-allergy	32.5983		0.390979			Non-allergy	47.8543		0.0111131			Non-allergy	43.5889		0.00507677
THLNH	Allergy	229.691	-91.6241	0.435435		THLNH	Allergy	207.678	-51.3233	0.436805		THLNH	Allergy	213.882	38.3908	0.546167		THLNH	Allergy	192.06	-56.745	0.293848		THLNH	Allergy	173.85	-34.2914	0.602685		THLNH	Allergy	209.406	-41.2185	0.271813
	Non-allergy	138.067					Non-allergy	156.355					Non-allergy	252.273		0.542348			Non-allergy	135.315		0.0967965			Non-allergy	139.559		0.567397			Non-allergy	168.188		0.312034
LNT	Allergy	1299.09	-243.337	0.461726		LNT	Allergy	1672.82	-250.8	0.23745		LNT	Allergy	797.801	-55.3302	0.702166		LNT	Allergy	305.56	104.592	0.22645		LNT	Allergy	296.126	101.583	0.236929		LNT	Allergy	997.138	-113.483	0.379933
	Non-allergy	1055.75					Non-allergy	1422.03					Non-allergy	742.471		0.701314			Non-allergy	410.152		0.203506			Non-allergy	397.709		0.195651			Non-allergy	883.655		0.398323
LNnT	Allergy	356.298	-32.8157	0.538429		LNnT	Allergy	169.194	-0.575417	0.988203		LNnT	Allergy	142.743	-31.7025	0.454712		LNnT	Allergy	61.9062	43.3798	0.148367		LNnT	Allergy	21.972	24.8113	0.0998867		LNnT	Allergy	172.242	-6.2099	0.818212
	Non-allergy	323.482					Non-allergy	168.619					Non-allergy	111.04		0.51208			Non-allergy	105.286		0.132044			Non-allergy	46.7833		0.0578885			Non-allergy	166.032		0.826516
3’SL	Allergy	248.828	37.8543	0.100396		3’SL	Allergy	132.787	-3.94729	0.758776		3’SL	Allergy	99.4742	-8.77854	0.589623		3’SL	Allergy	130.579	5.41225	0.863937		3’SL	Allergy	126.22	40.2678	0.251299		3’SL	Allergy	149.999	13.5496	0.386856
	Non-allergy	286.683					Non-allergy	128.839					Non-allergy	90.6956		0.597974			Non-allergy	135.991		0.871516			Non-allergy	166.488		0.256782			Non-allergy	163.549		0.374332
6‘SL	Allergy	458.278	-29.0038	0.445393		6‘SL	Allergy	680.612	-132.759	0.0749794		6‘SL	Allergy	303.529	-54.1473	0.32464		6‘SL	Allergy	34.28	-4.743	0.587727		6‘SL	Allergy	9.622	11.5002	0.163894		6‘SL	Allergy	357.773	-57.6293	0.230805
	Non-allergy	429.274					Non-allergy	547.853					Non-allergy	249.382		0.304025			Non-allergy	29.537		0.60908			Non-allergy	21.1222		0.0882936			Non-allergy	300.144		0.244763
LSTa	Allergy	67.5178	-25.4218	0.152588		LSTa	Allergy	47.7167	-5.8675	0.733266		LSTa	Allergy	9.88111	1.51789	0.714248		LSTa	Allergy	0.73	3.24167	0.0297183		LSTa	Allergy	1.166	4.444	0.0392992		LSTa	Allergy	31.9413	-7.49151	0.33336
	Non-allergy	42.096					Non-allergy	41.8492					Non-allergy	11.399		0.706702			Non-allergy	3.97167					Non-allergy	5.61		0.0272714			Non-allergy	24.4498		0.359169
LSTb	Allergy	90.74	51.818	0.0239408		LSTb	Allergy	62.0967	3.17833	0.713242		LSTb	Allergy	55.7767	2.02333	0.87491		LSTb	Allergy	36.055	4.06333	0.754221		LSTb	Allergy	31.51	7.53857	0.198533		LSTb	Allergy	61.9642	11.3898	0.256412
	Non-allergy	142.558					Non-allergy	65.275					Non-allergy	57.8		0.87693			Non-allergy	40.1183		0.752188			Non-allergy	39.0486		0.189449			Non-allergy	73.354		0.223105
LSTc	Allergy	1242.06	-255.278	0.0863852		LSTc	Allergy	685.273	-192.637	0.211152		LSTc	Allergy	226.903	-22.0423	0.629321		LSTc	Allergy	20.33	4.42167	0.652842		LSTc	Allergy	4.472	2.26943	0.525514		LSTc	Allergy	561.139	-160.612	0.148138
	Non-allergy	986.781					Non-allergy	492.636					Non-allergy	204.861		0.620415			Non-allergy	24.7517		0.493592			Non-allergy	6.74143		0.553766			Non-allergy	400.528		0.16975
DSLNT	Allergy	1061.03	-75.3889	0.605044		DSLNT	Allergy	688.303	-79.0208	0.473847		DSLNT	Allergy	302.719	30.5901	0.737094		DSLNT	Allergy	99.775	68.5633	0.262662		DSLNT	Allergy	208.152	59.5009	0.164892		DSLNT	Allergy	569.157	-49.5017	0.582308
	Non-allergy	985.64					Non-allergy	609.283					Non-allergy	333.309		0.735749			Non-allergy	168.338		0.0736301			Non-allergy	267.653		0.184319			Non-allergy	519.655		0.596827
2’FL+3FL	Allergy	2776.47	655.044	0.347828		2’FL+3FL	Allergy	1762.5	464.775	0.214534		2’FL+3FL	Allergy	1844.79	416.417	0.22089		2’FL+3FL	Allergy	2481.94	-130.762	0.653102		2’FL+3FL	Allergy	2424.11	-199.964	0.590846		2’FL+3FL	Allergy	2204.26	336.765	0.13215
	Non-allergy	3431.51					Non-allergy	2227.27					Non-allergy	2261.21		0.20451			Non-allergy	2351.18		0.65474			Non-allergy	2224.15		0.582695			Non-allergy	2541.03		0.127224
LNT+LNnT	Allergy	1655.39	-276.153	0.383723		LNT+LNnT	Allergy	1842.02	-251.375	0.217251		LNT+LNnT	Allergy	940.543	-87.0327	0.572734		LNT+LNnT	Allergy	367.466	147.972	0.11998		LNT+LNnT	Allergy	318.098	126.394	0.144933		LNT+LNnT	Allergy	1169.38	-119.693	0.380611
	Non-allergy	1379.24					Non-allergy	1590.64					Non-allergy	853.511		0.587152			Non-allergy	515.438		0.106645			Non-allergy	444.492		0.102175			Non-allergy	1049.69		0.401421
3'SL+6'SL	Allergy	707.106	8.85051	0.820867		3'SL+6'SL	Allergy	813.398	-136.706	0.0721955		3'SL+6'SL	Allergy	403.003	-62.9258	0.31311		3'SL+6'SL	Allergy	164.859	0.66925	0.982558		3'SL+6'SL	Allergy	135.842	51.768	0.137533		3'SL+6'SL	Allergy	507.772	-44.0798	0.406651
	Non-allergy	715.957					Non-allergy	676.692					Non-allergy	340.078		0.287457			Non-allergy	165.528		0.983628			Non-allergy	187.61		0.139569			Non-allergy	463.693		0.416502
FL	Allergy	7583.13	252.021	0.848249		FL	Allergy	5291.5	-143.644	0.887995		FL	Allergy	4423.17	564.386	0.338986		FL	Allergy	4209.6	122.135	0.832334		FL	Allergy	3769.72	973.285	0.307002		FL	Allergy	5389.47	148.15	0.783359
	Non-allergy	7835.15					Non-allergy	5147.86					Non-allergy	4987.56		0.334005			Non-allergy	4331.73		0.705111			Non-allergy	4743		0.256107			Non-allergy	5537.62		0.784372
SL	Allergy	3199.48	-313.47	0.191375		SL	Allergy	2370.35	-505.888	0.0323658		SL	Allergy	1021.51	-31.0137	0.874659		SL	Allergy	279.325	97.235	0.2391		SL	Allergy	381.142	135.409	0.0941964		SL	Allergy	1763.72	-274.524	0.286372
	Non-allergy	2886.01					Non-allergy	1864.47					Non-allergy	990.493		0.871432			Non-allergy	376.56		0.0625761			Non-allergy	516.551		0.102587			Non-allergy	1489.2		0.301983
TotalHMOs	Allergy	12419.6	-251.402	0.818088		TotalHMOs	Allergy	9474.73	-810.045	0.515163		TotalHMOs	Allergy	6322.4	468.565	0.487166		TotalHMOs	Allergy	4830.29	413.735	0.515225		TotalHMOs	Allergy	4468.96	1263.23	0.176843		TotalHMOs	Allergy	8307.49	-192.872	0.804257
	Non-allergy	12168.2					Non-allergy	8664.68					Non-allergy	6790.97		0.481885			Non-allergy	5244.02		0.321948			Non-allergy	5732.19		0.136539			Non-allergy	8114.61		0.808588
Table S2. Intake levels of 17 human milk oligosaccharides (HMOs) across five lactation stages in allergic and non-allergic infants. Infants were classified into allergic and non-allergic groups based on maternal responses to the Comprehensive Early Childhood Allergy Questionnaire (CECAQ), reporting the presence of allergic symptoms (including atopic dermatitis, food allergy, or eczema) occurring …

## Sheet: S3 AllergenTesting
Results of standardized allergen sensitization testing in the study children
ID	House dust mite	Cat hair and dander	Dog hair and dander	Amaranth	Milk	Mango	Cashew nut	Penicillium notatum/Cladosporium/Tobacco mould/Aspergillus Niger/Alternaria	Dwarf ragweed/artemisia humulus/quinoa	Cypress/elm/willow/birch/ walnut/sycamore/poplar	Allergy diagnosis
TJ-01					1.3			0.8			A
TJ-02					1.6						A
TJ-03	0.5			2.1	0.1				1.1		A
TJ-04											N
TJ-05											N
TJ-06											N
TJ-07								2.2			A
TJ-08											N
TJ-09						0.4			1.2		A
TJ-10					1.6						A
TJ-11											N
TJ-12				1.2							A
TJ-13											N
TJ-14											N
TJ-15											N
TJ-16											N
TJ-17			0.3	2	2.7			0.7			A
TJ-18										0.1	N
TJ-19	0.6								2		A
TJ-20					2.2						A
TJ-21											N
TJ-22			0.6		1.8						A
TJ-23											N
TJ-24		1.5						2.5	3.1		A
TJ-25	0.7										N
TJ-26						0.2	0.3		1.1		A
TJ-27											N
TJ-28					1.6			1.9			A
TJ-29										0.1	N
Table S3. Sensitization scores for inhalant and food allergens in the study children. Allergen testing was conducted at Tianjin Children’s Hospital using a standardized panel of 34 common inhalant and food allergens, with test results interpreted and diagnosed by experienced clinicians. The table presents individual sensitization scores for each tested child. A sensitization score of ≥1 to a spec…

## Sheet: S4 Early childhood
Comparison of early-life intake of 17 and total HMOs between allergic and non-allergic children
Group Statistics
HMOs		Median	Difference	p
2‘FL	Allergy	1264.37	436.37	0.131361
	Non-allergy	1700.75
3FL	Allergy	931.241	-215.305	0.105184
	Non-allergy	715.936		0.106855
DFL	Allergy	157.248	72.8402	0.111639
	Non-allergy	230.088		0.114066
LNFP1	Allergy	728.296	161.371	0.514856
	Non-allergy	889.667		0.513869
LNFP2	Allergy	454.527	-37.508	0.732681
	Non-allergy	417.019		0.734478
LNFP3	Allergy	677.562	-118.814	0.101781
	Non-allergy	558.748		0.100788
LNDFH1	Allergy	502.496	230.778	0.134575
	Non-allergy	733.274		0.134448
LNDFH2	Allergy	85.7526	-26.9645	0.220327
	Non-allergy	58.7882		0.221139
THLNH	Allergy	177	12.1994	0.68459
	Non-allergy	189.2		0.685373
LNT	Allergy	930.021	55.0535	0.677271
	Non-allergy	985.075		0.677349
LNnT	Allergy	137.755	27.466	0.256948
	Non-allergy	165.221		0.256483
3’SL	Allergy	151.174	3.32805	0.822695
	Non-allergy	154.502		0.822205
6‘SL	Allergy	313.012	68.9865	0.22169
	Non-allergy	381.999		0.22219
LSTa	Allergy	29.3329	0.398877	0.963375
	Non-allergy	29.7318		0.963276
LSTb	Allergy	58.4535	14.1913	0.122679
	Non-allergy	72.6448		0.122561
LSTc	Allergy	401.849	73.0945	0.526998
	Non-allergy	474.943		0.526323
DSLNT	Allergy	448.956	111.259	0.237491
	Non-allergy	560.215		0.238561
FL	Allergy	4951.22	552.131	0.342447
	Non-allergy	5503.35		0.344971
SL	Allergy	1393.87	330.978	0.225307
	Non-allergy	1724.85		0.224719
TOTALHMOs	Allergy	7360	1109.83	0.180614
	Non-allergy	8469.83		0.180568
Table S4. Comparison of early-life intake of 17 and total human milk oligosaccharides (HMOs) between allergic and non-allergic children. Children were classified into allergic and non-allergic groups based on standardized allergen testing results. The table presents the median intake levels of individual HMOs and total HMOs during early life. Statistical comparisons between groups were performed …
